# Supplementary material for: Prognostic value of early, conventional proton magnetic resonance spectroscopy in cooled asphyxiated infants
Source: BMC Pediatr. 2018 Sep 15;18:302. doi: 10.1186/s12887-018-1269-6 (PMC6139158; doi:10.1186/s12887-018-1269-6)
Supplement: Supplementary file 1 — Results of Mann-Whitney test for all metabolite ratios. Data are shown as median [IQR], results were considered significant at p < 0.0014 (after Bonferroni correction). (XLSX 10 kb) [file 12887_2018_1269_MOESM1_ESM.xlsx]

## Sheet: All metabolite ratios
Assessed MRO	value of metabolite ratio		p-value
	good outcome (n=35)	poor outcome (n=16)
NAA/Cr height (TE = 35 ms)	0.8671 [0.8183; 0.9658]	0.8183 [0.6436; 0.8573]	0.0288
NAA/Cr area (TE = 35 ms)	0.9590 [0.8889; 1.110]	0.8453 [0.7146; 1.010]	0.0946
NAA/Cho height (TE = 35 ms)	1.003 [0.8859; 1.201]	1.064 [0.8448; 1.143]	0.7669
NAA/Cho area (TE = 35 ms)	0.9717 [0.8037; 1.078]	0.8481 [0.7599; 1.021]	0.3374
Cho/Cr height (TE = 35 ms)	0.8285 [0.7738; 0.9534]	0.8365 [0.6604; 0.9699]	0.5656
Cho/Cr area (TE = 35 ms)	1.005 [0.9394; 1.156]	0.9168 [0.7779; 1.230]	0.2143
mIns/Cr height (TE = 35 ms)	0.4706 [0.3867; 0.5297]	0.6402 [0.5277; 0.7241]	0.0005
mIns/Cr area (TE = 35 ms)	0.8682 [0.6645; 0.9688]	1.092 [0.7907; 1.340]	0.0595
mIns/NAA height (TE = 35 ms)	0.5337 [0.4402; 0.6104]	0.7804 [0.6937; 0.8939]	< 0.0001
mIns/NAA area (TE = 35 ms)	0.8725 [0.6758; 1.024]	1.179 [1.098; 1.371]	0.0057
mIns/Cho height (TE = 35 ms)	0.4865 [0.4298; 0.6420]	0.7905 [0.5385; 0.8775]	0.0027
mIns/Cho area (TE = 35 ms)	0.7869 [0.6197; 0.9446]	1.000 [0.7978; 1.286]	0.0223
NAA/Cr height (TE = 144 ms)	0.9900 [0.8974; 1.096]	0.8082 [0.6897; 0.8630]	< 0.0001
NAA/Cr area (TE = 144 ms)	0.9541 [0.8744; 1.085]	0.8350 [0.7529; 0.9147]	0.0050
NAA/Cho height (TE = 144 ms)	0.9265 [0.7326; 1.062]	0.7761 [0.6004; 0.9041]	0.0418
NAA/Cho area (TE = 144 ms)	0.6708 [0.5916; 0.7639]	0.5922 [0.5258; 0.6978]	0.0552
Cho/Cr height (TE = 144 ms)	1.103 [0.9743; 1.302]	1.022 [0.8516; 1.359]	0.2389
Cho/Cr area (TE = 144 ms)	1.473 [1.348; 1.605]	1.320 [1.271; 1.470]	0.0877
mIns/Cr height (TE = 144 ms)	0.3979 [0.3196; 0.4976]	0.4066 [0.3717; 0.4615]	0.5777
mIns/Cr area (TE = 144 ms)	0.6271 [0.4615; 0.8844]	0.7763 [0.5986; 0.9557]	0.2598
mIns/NAA height (TE = 144 ms)	0.3872 [0.3314; 0.4950]	0.5336 [0.4592; 0.5953]	0.0114
mIns/NAA area (TE = 144 ms)	0.6417 [0.4716; 0.8770]	0.8910 [0.7957; 1.090]	0.0162
mIns/Cho height (TE = 144 ms)	0.3497 [0.3054; 0.4080]	0.4284 [0.3445; 0.5401]	0.1433
mIns/Cho area (TE = 144 ms)	0.4088 [0.3480; 0.5588]	0.5718 [0.4576; 0.7106]	0.0503
NAA/Cr height (TE = 288 ms)	1.395 [1.128; 1.506]	1.191 [0.9924; 1.259]	0.1047
NAA/Cr area (TE = 288 ms)	1.423 [1.149; 1.619]	1.463 [1.126; 1.543]	0.9825
NAA/Cho height (TE = 288 ms)	0.9609 [0.7782; 1.103]	0.8192 [0.6838; 0.8759]	0.0667
NAA/Cho area (TE = 288 ms)	0.8384 [0.7383; 0.9555]	0.8116 [0.6767; 1.068]	0.9400
Cho/Cr height (TE = 288 ms)	1.428 [1.225; 1.622]	1.360 [1.076; 1.972]	0.8896
Cho/Cr area (TE = 288 ms)	1.633 [1.443; 1.966]	1.632 [1.500; 2.075]	0.8865
Lac/Cr height (TE = 288 ms)	0.1877 [0.1546; 0.2283]	0.3289 [0.2619; 0.6619]	0.0059
Lac/Cr area (TE = 288 ms)	0.4206 [0.3127; 0.5072]	0.9143 [0.7500; 1.238]	0.0037
Lac/Cho height (TE = 288 ms)	0.1479 [0.1169; 0.1883]	0.2599 [0.1494; 0.3475]	0.0289
Lac/Cho area (TE = 288 ms)	0.2469 [0.2098; 0.3589]	0.6444 [0.3001; 0.7439]	0.0059
Lac/NAA height (TE = 288 ms)	0.1484 [0.1167; 0.2629]	0.2967 [0.2731; 0.5493]	0.0205
Lac/NAA area (TE = 288 ms)	0.2994 [0.2281; 0.4713]	0.5926 [0.5488; 1.099]	0.0093
